# Supplementary material for: Steady state analysis of Boolean molecular network models via model reduction and computational algebra
Source: BMC Bioinformatics. 2014 Jun 26;15:221. doi: 10.1186/1471-2105-15-221 (PMC4230806; doi:10.1186/1471-2105-15-221)
Supplement: Additional file 3 — Source code. [file 1471-2105-15-221-S3.zip]

Archive with 147 entries (131 files):
- BNReduction/
- BNReduction/boolstuff-0.1.13/
- BNReduction/boolstuff-0.1.13/src/
- BNReduction/boolstuff-0.1.13/src/boolstuff/
- BNReduction/boolstuff-0.1.13/src/boolstuff/BoolExprParser.cpp
- BNReduction/boolstuff-0.1.13/src/boolstuff/boolstuff.dox
- BNReduction/boolstuff-0.1.13/src/boolstuff/BoolExpr.h
- BNReduction/boolstuff-0.1.13/src/boolstuff/checkc.c
- BNReduction/boolstuff-0.1.13/src/boolstuff/checkdnf.cpp
- BNReduction/boolstuff-0.1.13/src/boolstuff/Makefile.in
- BNReduction/boolstuff-0.1.13/src/boolstuff/c-api.cpp
- BNReduction/boolstuff-0.1.13/src/boolstuff/BoolExprParser.h
- BNReduction/boolstuff-0.1.13/src/boolstuff/c-api.h
- BNReduction/boolstuff-0.1.13/src/boolstuff/test-cases.txt
- BNReduction/boolstuff-0.1.13/src/boolstuff/BoolExpr.cpp
- BNReduction/boolstuff-0.1.13/src/boolstuff/Makefile.am
- BNReduction/boolstuff-0.1.13/src/boolstuff/check-test-cases.pl
- BNReduction/boolstuff-0.1.13/src/Makefile.in
- BNReduction/boolstuff-0.1.13/src/commands/
- BNReduction/boolstuff-0.1.13/src/commands/Makefile.in
- BNReduction/boolstuff-0.1.13/src/commands/Makefile.am
- BNReduction/boolstuff-0.1.13/src/commands/booldnf.cpp
- BNReduction/boolstuff-0.1.13/src/Makefile.am
- BNReduction/boolstuff-0.1.13/aclocal.m4
- BNReduction/boolstuff-0.1.13/macros/
- BNReduction/boolstuff-0.1.13/macros/ltoptions.m4
- BNReduction/boolstuff-0.1.13/macros/ltsugar.m4
- BNReduction/boolstuff-0.1.13/macros/ltversion.m4
- BNReduction/boolstuff-0.1.13/macros/ac_cxx_have_std.m4
- BNReduction/boolstuff-0.1.13/macros/ac_cxx_namespaces.m4
- BNReduction/boolstuff-0.1.13/macros/getopt_long.m4
- BNReduction/boolstuff-0.1.13/macros/ac_compile_warnings.m4
- BNReduction/boolstuff-0.1.13/macros/libtool.m4
- BNReduction/boolstuff-0.1.13/macros/ac_prog_perl_modules.m4
- BNReduction/boolstuff-0.1.13/macros/ac_cxx_have_sstream.m4
- BNReduction/boolstuff-0.1.13/macros/lt~obsolete.m4
- BNReduction/boolstuff-0.1.13/autogen.sh
- BNReduction/boolstuff-0.1.13/ltmain.sh
- BNReduction/boolstuff-0.1.13/bootstrap
- BNReduction/boolstuff-0.1.13/Makefile.in
- BNReduction/boolstuff-0.1.13/compile
- BNReduction/boolstuff-0.1.13/configure.ac
- BNReduction/boolstuff-0.1.13/INSTALL
- BNReduction/boolstuff-0.1.13/THANKS
- BNReduction/boolstuff-0.1.13/config.sub
- BNReduction/boolstuff-0.1.13/README
- BNReduction/boolstuff-0.1.13/examples/
- BNReduction/boolstuff-0.1.13/examples/non-string-nodes.cpp
- BNReduction/boolstuff-0.1.13/examples/Makefile.in
- BNReduction/boolstuff-0.1.13/examples/test-booldnf.pl
- BNReduction/boolstuff-0.1.13/examples/example.cpp
- BNReduction/boolstuff-0.1.13/examples/Makefile.am
- BNReduction/boolstuff-0.1.13/AUTHORS
- BNReduction/boolstuff-0.1.13/ChangeLog
- BNReduction/boolstuff-0.1.13/TODO
- BNReduction/boolstuff-0.1.13/COPYING
- BNReduction/boolstuff-0.1.13/configure
- BNReduction/boolstuff-0.1.13/config.guess
- BNReduction/boolstuff-0.1.13/install-sh
- BNReduction/boolstuff-0.1.13/NEWS
- BNReduction/boolstuff-0.1.13/depcomp
- BNReduction/boolstuff-0.1.13/boolstuff-0.1.pc.in
- BNReduction/boolstuff-0.1.13/doc/
- BNReduction/boolstuff-0.1.13/doc/boolstuff.3
- BNReduction/boolstuff-0.1.13/doc/booldnf.1
- BNReduction/boolstuff-0.1.13/boolstuff-0.1.spec.in
- BNReduction/boolstuff-0.1.13/missing
- BNReduction/boolstuff-0.1.13/Makefile.am
- BNReduction/FPGB.m2
- BNReduction/Makefile
- BNReduction/INSTRUCTIONS.txt
- BNReduction/NetReductionBoost/
- BNReduction/NetReductionBoost/constant4.txt
- BNReduction/NetReductionBoost/example6.txt
- BNReduction/NetReductionBoost/example4.txt
- BNReduction/NetReductionBoost/example9.txt
- BNReduction/NetReductionBoost/Makefile
- BNReduction/NetReductionBoost/adjmatrix.txt
- BNReduction/NetReductionBoost/constant5.txt
- BNReduction/NetReductionBoost/example11.txt
- BNReduction/NetReductionBoost/example5.txt
- BNReduction/NetReductionBoost/constant3.txt
- BNReduction/NetReductionBoost/CorrectAnswers/
- BNReduction/NetReductionBoost/CorrectAnswers/constant4.out
- BNReduction/NetReductionBoost/CorrectAnswers/zeronodes1.out
- BNReduction/NetReductionBoost/CorrectAnswers/constant3.out
- BNReduction/NetReductionBoost/CorrectAnswers/constant5.out
- BNReduction/NetReductionBoost/example2.txt
- BNReduction/NetReductionBoost/r.txt
- BNReduction/NetReductionBoost/Output.red
- BNReduction/NetReductionBoost/acyclic2.txt
- BNReduction/NetReductionBoost/NetReduction.cpp
- BNReduction/NetReductionBoost/constant2.txt
- BNReduction/NetReductionBoost/example1.txt
- BNReduction/NetReductionBoost/r1.txt
- BNReduction/NetReductionBoost/constant1.txt
- BNReduction/NetReductionBoost/README
- BNReduction/NetReductionBoost/example3.txt
- BNReduction/NetReductionBoost/th.txt
- BNReduction/NetReductionBoost/TODOLIST
- BNReduction/NetReductionBoost/temp2
- BNReduction/NetReductionBoost/acyclic1.txt
- BNReduction/NetReductionBoost/zeronodes1.txt
- BNReduction/NetReductionBoost/example10.txt
- BNReduction/NetReductionBoost/reduced.txt
- BNReduction/NetReductionBoost/reduction.log
- BNReduction/NetReductionBoost/example8.txt
- BNReduction/CorrectFPoints/
- BNReduction/CorrectFPoints/smallBN.dat.fp
- BNReduction/CorrectFPoints/th_nofixedpoints.dat.fp
- BNReduction/CorrectFPoints/th.dat.fp
- BNReduction/CorrectFPoints/th_one_fixedpoint.dat.fp
- BNReduction/Examples/
- BNReduction/Examples/th_nofixedpoints.dat
- BNReduction/Examples/th_one_fixedpoint.dat.red
- BNReduction/Examples/th_nofixedpoints.dat.red
- BNReduction/Examples/smallBN.dat.red
- BNReduction/Examples/th_one_fixedpoint.dat
- BNReduction/Examples/th.dat.red
- BNReduction/Examples/smallBN.dat
- BNReduction/Examples/th.dat
- BNReduction/BNReduction.sh
- BNReduction/BuildAndNot/
- BNReduction/BuildAndNot/BuildAndNot_old.cpp
- BNReduction/BuildAndNot/Makefile
- BNReduction/BuildAndNot/network.dat
- BNReduction/BuildAndNot/.libs/
- BNReduction/BuildAndNot/.libs/example
- BNReduction/BuildAndNot/.libs/ToAndNot
- BNReduction/BuildAndNot/.libs/BuildAndNot
- BNReduction/BuildAndNot/.libs/lt-BuildAndNot
- BNReduction/BuildAndNot/README
- BNReduction/BuildAndNot/BuildAndNot.cpp
- BNReduction/BuildAndNot/th.dat
- BNReduction/BuildAndNot/BuildAndNot.log
- BNReduction/BuildAndNot/network2.dat
- BNReduction/MapFixedPoints/
- BNReduction/MapFixedPoints/Makefile
- BNReduction/MapFixedPoints/redAN.txt
- BNReduction/MapFixedPoints/th.dat.red
- BNReduction/MapFixedPoints/README
- BNReduction/MapFixedPoints/fixedpoints.log
- BNReduction/MapFixedPoints/MapFixedPoints.cpp
- BNReduction/Testing_BNReduction.sh
- BNReduction/ToPolynomial/
- BNReduction/ToPolynomial/Makefile
- BNReduction/ToPolynomial/ToPolynomial.cpp
