# Supplementary material for: Steady state analysis of Boolean molecular network models via model reduction and computational algebra
Source: BMC Bioinformatics. 2014 Jun 26;15:221. doi: 10.1186/1471-2105-15-221 (PMC4230806; doi:10.1186/1471-2105-15-221)
Supplement: Additional file 3 — Source code. [file 1471-2105-15-221-S3.zip › BNReduction/boolstuff-0.1.13/src/boolstuff/BoolExprParser.cpp]

/*  $Id: BoolExprParser.cpp,v 1.15 2010/02/14 19:28:30 sarrazip Exp $
    BoolExprParser.cpp - Boolean expression parser and syntax tree builder

    boolstuff - Disjunctive Normal Form boolean expression library
    Copyright (C) 2002-2008 Pierre Sarrazin <http://sarrazip.com/>

    This program is free software; you can redistribute it and/or
    modify it under the terms of the GNU General Public License
    as published by the Free Software Foundation; either version 2
    of the License, or (at your option) any later version.

    This program is distributed in the hope that it will be useful,
    but WITHOUT ANY WARRANTY; without even the implied warranty of
    MERCHANTABILITY or FITNESS FOR A PARTICULAR PURPOSE.  See the
    GNU General Public License for more details.

    You should have received a copy of the GNU General Public License
    along with this program; if not, write to the Free Software
    Foundation, Inc., 59 Temple Place - Suite 330, Boston, MA
    02111-1307, USA.
*/

#include <boolstuff/BoolExprParser.h>

#include <cassert>
#include <cstring>
#include <memory>
#include <string.h>

using namespace std;
using namespace boolstuff;


BoolExprParser::BoolExprParser()
  : curInput(),
    curIndex(0)
{
}


BoolExprParser::~BoolExprParser()
{
}


BoolExpr<string> *
BoolExprParser::parse(const std::string &expr) throw(Error)
{
    curInput = expr;
    curIndex = 0;

    auto_ptr< BoolExpr<string> > root(parseExpr());
    if (!atEnd())
        throw Error(curIndex, Error::GARBAGE_AT_END);
    return root.release();
}


BoolExpr<string> *
BoolExprParser::parseExpr() throw(Error)
{
    auto_ptr< BoolExpr<string> > left(parseTerm());

    if (!tokenSeen("|"))
        return left.release();

    skipToken("|");
    BoolExpr<string> *right = parseExpr();  // may throw
    return new BoolExpr<string>(BoolExpr<string>::OR, left.release(), right);
}


BoolExpr<string> *
BoolExprParser::parseTerm() throw(Error)
{
    auto_ptr< BoolExpr<string> > left(parseFactor());

    if (!tokenSeen("&"))
        return left.release();

    skipToken("&");
    BoolExpr<string> *right = parseTerm();  // may throw
    return new BoolExpr<string>(BoolExpr<string>::AND, left.release(), right);
}


BoolExpr<string> *
BoolExprParser::parseFactor() throw(Error)
{
    bool v = true;
    while (tokenSeen("!"))
    {
        skipToken("!");
        v = !v;
    }

    BoolExpr<string> *atom = parseAtom();  // may throw
    if (v)
        return atom;

    return new BoolExpr<string>(BoolExpr<string>::NOT, NULL, atom);
}


BoolExpr<string> *
BoolExprParser::parseAtom() throw(Error)
{
    skipSpaces();
    size_t startIndex = curIndex;
    if (tokenSeen("("))
    {
        skipToken("(");
        auto_ptr< BoolExpr<string> > expr(parseExpr());  // may throw

        if (!tokenSeen(")"))
            throw Error(startIndex, Error::RUNAWAY_PARENTHESIS);
        skipToken(")");

        return expr.release();
    }

    return parseIdentifier();  // may throw
}


BoolExpr<string> *
BoolExprParser::parseIdentifier() throw(Error)
{
    skipSpaces();
    size_t inputLen = curInput.length();
    if (curIndex == inputLen)
        throw Error(curIndex, Error::IDENTIFIER_EXPECTED);
    size_t startIndex = curIndex;
    while (curIndex < inputLen && isIdentifierChar(curInput[curIndex]))
        curIndex++;
    if (curIndex == startIndex)
	throw Error(startIndex, Error::IDENTIFIER_EXPECTED);
    string s(curInput, startIndex, curIndex - startIndex);
    return new BoolExpr<string>(s);
}


bool
BoolExprParser::atEnd()
{
    skipSpaces();
    return curIndex == curInput.length();
}


bool
BoolExprParser::tokenSeen(const char *s)
{
    if (s == NULL)
        return false;

    skipSpaces();
    return strncmp(curInput.c_str() + curIndex, s, strlen(s)) == 0;
}


void
BoolExprParser::skipToken(const char *s)
{
    curIndex += strlen(s);
}


void
BoolExprParser::skipSpaces()
{
    size_t inputLen = curInput.length();
    while (curIndex < inputLen && isspace(curInput[curIndex]))
        curIndex++;
}


bool
BoolExprParser::isIdentifierChar(char c) const
{
    return isalnum(c) || c == '_';
}
