# Supplementary material for: Steady state analysis of Boolean molecular network models via model reduction and computational algebra
Source: BMC Bioinformatics. 2014 Jun 26;15:221. doi: 10.1186/1471-2105-15-221 (PMC4230806; doi:10.1186/1471-2105-15-221)
Supplement: Additional file 3 — Source code. [file 1471-2105-15-221-S3.zip › BNReduction/boolstuff-0.1.13/src/Makefile.am]

# $Id: Makefile.am,v 1.2 2003/03/15 08:37:17 sarrazip Exp $

SUBDIRS = boolstuff commands

MAINTAINERCLEANFILES = Makefile.in
