# Supplementary material for: Steady state analysis of Boolean molecular network models via model reduction and computational algebra
Source: BMC Bioinformatics. 2014 Jun 26;15:221. doi: 10.1186/1471-2105-15-221 (PMC4230806; doi:10.1186/1471-2105-15-221)
Supplement: Additional file 3 — Source code. [file 1471-2105-15-221-S3.zip › BNReduction/boolstuff-0.1.13/macros/getopt_long.m4]

# Defines an automake conditional `HAVE_GETOPT_LONG' depending on
# whether getopt_long() from GNU getopt is available or not.  If it
# is, defines the preprocessor identifier `HAVE_GETOPT_LONG' to 1.

AC_PREREQ(2.50)

AC_DEFUN([GETOPT_LONG],
[
	AC_CHECK_HEADER([getopt.h])
	AC_CHECK_FUNCS([getopt_long], HAVE_GETOPT_LONG=1, HAVE_GETOPT_LONG=0)
	AM_CONDITIONAL(HAVE_GETOPT_LONG, [test "$HAVE_GETOPT_LONG" = 1])
])
