# Supplementary material for: Steady state analysis of Boolean molecular network models via model reduction and computational algebra
Source: BMC Bioinformatics. 2014 Jun 26;15:221. doi: 10.1186/1471-2105-15-221 (PMC4230806; doi:10.1186/1471-2105-15-221)
Supplement: Additional file 3 — Source code. [file 1471-2105-15-221-S3.zip › BNReduction/boolstuff-0.1.13/macros/ac_prog_perl_modules.m4]

dnl  Source:
dnl  http://www.gnu.org/software/ac-archive/htmldoc/ac_prog_perl_modules.html
dnl
dnl  AC_PROG_PERL_MODULES([MODULES], [ACTION-IF-TRUE], [ACTION-IF-FALSE])
dnl
dnl  Checks to see if the the given perl modules are available. If
dnl  true the shell commands in ACTION-IF-TRUE are executed. If not
dnl  the shell commands in ACTION-IF-FALSE are run. Note if $PERL is
dnl  not set (for example by calling AC_CHECK_PROG, or AC_PATH_PROG),
dnl  AC_CHECK_PROG(PERL, perl, perl) will be run.
dnl  
dnl  Example:
dnl  
dnl    AC_CHECK_PERL_MODULES(Text::Wrap Net::LDAP, ,
dnl                          AC_MSG_WARN(Need some Perl modules)
dnl  


AC_DEFUN([AC_PROG_PERL_MODULES],[dnl
ac_perl_modules="$1"
# Make sure we have perl
if test -z "$PERL"; then
AC_CHECK_PROG(PERL,perl,perl)
fi

if test "x$PERL" != x; then
  ac_perl_modules_failed=0
  for ac_perl_module in $ac_perl_modules; do
    AC_MSG_CHECKING(for perl module $ac_perl_module)

    # Would be nice to log result here, but can't rely on autoconf internals
    $PERL "-M$ac_perl_module" -e exit > /dev/null 2>&1
    if test $? -ne 0; then
      AC_MSG_RESULT(no);
      ac_perl_modules_failed=1
   else
      AC_MSG_RESULT(ok);
    fi
  done

  # Run optional shell commands
  if test "$ac_perl_modules_failed" = 0; then
    :
    $2
  else
    :
    $3
  fi
else
  AC_MSG_WARN(could not find perl)
fi])dnl
