# Supplementary material for: Steady state analysis of Boolean molecular network models via model reduction and computational algebra
Source: BMC Bioinformatics. 2014 Jun 26;15:221. doi: 10.1186/1471-2105-15-221 (PMC4230806; doi:10.1186/1471-2105-15-221)
Supplement: Additional file 3 — Source code. [file 1471-2105-15-221-S3.zip › BNReduction/boolstuff-0.1.13/macros/ac_cxx_have_sstream.m4]

# Stolen from the GNU autoconf macro archive:
# http://www.gnu.org/software/ac-archive/C++_Support/ac_cxx_have_sstream.html

AC_DEFUN([AC_CXX_HAVE_SSTREAM],
[AC_CACHE_CHECK(whether the compiler has stringstream,
ac_cv_cxx_have_sstream,
[AC_REQUIRE([AC_CXX_NAMESPACES])
 AC_LANG_SAVE
 AC_LANG_CPLUSPLUS
 AC_TRY_COMPILE([#include <sstream>
#ifdef HAVE_NAMESPACES
using namespace std;
#endif],[stringstream message; message << "Hello"; return 0;],
 ac_cv_cxx_have_sstream=yes, ac_cv_cxx_have_sstream=no)
 AC_LANG_RESTORE
])
if test "$ac_cv_cxx_have_sstream" = yes; then
  AC_DEFINE(HAVE_SSTREAM,,[define if the compiler has stringstream])
fi
])
