# Supplementary material for: Steady state analysis of Boolean molecular network models via model reduction and computational algebra
Source: BMC Bioinformatics. 2014 Jun 26;15:221. doi: 10.1186/1471-2105-15-221 (PMC4230806; doi:10.1186/1471-2105-15-221)
Supplement: Additional file 3 — Source code. [file 1471-2105-15-221-S3.zip › BNReduction/boolstuff-0.1.13/bootstrap]

#!/bin/sh -e

aclocal -I macros -I /usr/share/aclocal $ACLOCAL_FLAGS
libtoolize --automake --force --copy

# libtoolize must be called before automake because it creates
# ltmain.sh, which automake needs.

automake --add-missing --copy
autoconf
