# Supplementary material for: Steady state analysis of Boolean molecular network models via model reduction and computational algebra
Source: BMC Bioinformatics. 2014 Jun 26;15:221. doi: 10.1186/1471-2105-15-221 (PMC4230806; doi:10.1186/1471-2105-15-221)
Supplement: Additional file 3 — Source code. [file 1471-2105-15-221-S3.zip › BNReduction/boolstuff-0.1.13/compile]

#! /bin/sh
# Wrapper for compilers which do not understand `-c -o'.

scriptversion=2009-10-06.20; # UTC

# Copyright (C) 1999, 2000, 2003, 2004, 2005, 2009  Free Software
# Foundation, Inc.
# Written by Tom Tromey <tromey@cygnus.com>.
#
# This program is free software; you can redistribute it and/or modify
# it under the terms of the GNU General Public License as published by
# the Free Software Foundation; either version 2, or (at your option)
# any later version.
#
# This program is distributed in the hope that it will be useful,
# but WITHOUT ANY WARRANTY; without even the implied warranty of
# MERCHANTABILITY or FITNESS FOR A PARTICULAR PURPOSE.  See the
# GNU General Public License for more details.
#
# You should have received a copy of the GNU General Public License
# along with this program.  If not, see <http://www.gnu.org/licenses/>.

# As a special exception to the GNU General Public License, if you
# distribute this file as part of a program that contains a
# configuration script generated by Autoconf, you may include it under
# the same distribution terms that you use for the rest of that program.

# This file is maintained in Automake, please report
# bugs to <bug-automake@gnu.org> or send patches to
# <automake-patches@gnu.org>.

case $1 in
  '')
     echo "$0: No command.  Try \`$0 --help' for more information." 1>&2
     exit 1;
     ;;
  -h | --h*)
    cat <<\EOF
Usage: compile [--help] [--version] PROGRAM [ARGS]

Wrapper for compilers which do not understand `-c -o'.
Remove `-o dest.o' from ARGS, run PROGRAM with the remaining
arguments, and rename the output as expected.

If you are trying to build a whole package this is not the
right script to run: please start by reading the file `INSTALL'.

Report bugs to <bug-automake@gnu.org>.
EOF
    exit $?
    ;;
  -v | --v*)
    echo "compile $scriptversion"
    exit $?
    ;;
esac

ofile=
cfile=
eat=

for arg
do
  if test -n "$eat"; then
    eat=
  else
    case $1 in
      -o)
	# configure might choose to run compile as `compile cc -o foo foo.c'.
	# So we strip `-o arg' only if arg is an object.
	eat=1
	case $2 in
	  *.o | *.obj)
	    ofile=$2
	    ;;
	  *)
	    set x "$@" -o "$2"
	    shift
	    ;;
	esac
	;;
      *.c)
	cfile=$1
	set x "$@" "$1"
	shift
	;;
      *)
	set x "$@" "$1"
	shift
	;;
    esac
  fi
  shift
done

if test -z "$ofile" || test -z "$cfile"; then
  # If no `-o' option was seen then we might have been invoked from a
  # pattern rule where we don't need one.  That is ok -- this is a
  # normal compilation that the losing compiler can handle.  If no
  # `.c' file was seen then we are probably linking.  That is also
  # ok.
  exec "$@"
fi

# Name of file we expect compiler to create.
cofile=`echo "$cfile" | sed 's|^.*[\\/]||; s|^[a-zA-Z]:||; s/\.c$/.o/'`

# Create the lock directory.
# Note: use `[/\\:.-]' here to ensure that we don't use the same name
# that we are using for the .o file.  Also, base the name on the expected
# object file name, since that is what matters with a parallel build.
lockdir=`echo "$cofile" | sed -e 's|[/\\:.-]|_|g'`.d
while true; do
  if mkdir "$lockdir" >/dev/null 2>&1; then
    break
  fi
  sleep 1
done
# FIXME: race condition here if user kills between mkdir and trap.
trap "rmdir '$lockdir'; exit 1" 1 2 15

# Run the compile.
"$@"
ret=$?

if test -f "$cofile"; then
  test "$cofile" = "$ofile" || mv "$cofile" "$ofile"
elif test -f "${cofile}bj"; then
  test "${cofile}bj" = "$ofile" || mv "${cofile}bj" "$ofile"
fi

rmdir "$lockdir"
exit $ret

# Local Variables:
# mode: shell-script
# sh-indentation: 2
# eval: (add-hook 'write-file-hooks 'time-stamp)
# time-stamp-start: "scriptversion="
# time-stamp-format: "%:y-%02m-%02d.%02H"
# time-stamp-time-zone: "UTC"
# time-stamp-end: "; # UTC"
# End:
