# Supplementary material for: Steady state analysis of Boolean molecular network models via model reduction and computational algebra
Source: BMC Bioinformatics. 2014 Jun 26;15:221. doi: 10.1186/1471-2105-15-221 (PMC4230806; doi:10.1186/1471-2105-15-221)
Supplement: Additional file 3 — Source code. [file 1471-2105-15-221-S3.zip › BNReduction/boolstuff-0.1.13/README]

BoolStuff - Disjunctive Normal Form boolean expression C++ library

LICENSE

    Copyright (C) 2002-2010 Pierre Sarrazin <http://sarrazip.com/>
    This program is free software distributed under the GNU GPL.
    See the file COPYING.

    Please note that this means that proprietary software may not
    be linked with this library.

INTRODUCTION

    BoolStuff is a small C++ library that supports a few operations on
    boolean expression binary trees. The main features are:

        - a boolean expression parser (supports operators AND, OR
          and NOT, as well as parentheses);

        - an algorithm to convert a boolean expression binary tree
          into its Disjunctive Normal Form;

        - a function that determines if an expression tree is in DNF.

    A command named `booldnf' that calls this library is also provided.

    See the BoolStuff Home Page:
    http://sarrazip.com/dev/boolstuff.html

    Manual pages (boolstuff.3 and booldnf.1) are provided.

INSTALLATION

    This package is autoconfiscated.  See INSTALL for details.
    The sequence `./configure --prefix=SOME_PREFIX; make; make
    install' should suffice.

USING THIS LIBRARY

    The `examples' subdirectory of this source archive contains
    an autoconfiscated example program that uses this library.
    It assumes that the library has been installed.

    There is also a Perl script (test-booldnf.pl) that shows how
    to call the `booldnf' command from a bidirectional pipe.
