# Supplementary material for: Steady state analysis of Boolean molecular network models via model reduction and computational algebra
Source: BMC Bioinformatics. 2014 Jun 26;15:221. doi: 10.1186/1471-2105-15-221 (PMC4230806; doi:10.1186/1471-2105-15-221)
Supplement: Additional file 3 — Source code. [file 1471-2105-15-221-S3.zip › BNReduction/boolstuff-0.1.13/examples/Makefile.am]

# $Id: Makefile.am,v 1.6 2007/01/21 02:07:29 sarrazip Exp $

check_PROGRAMS = example non-string-nodes

example_SOURCES = example.cpp
example_CXXFLAGS = -I$(top_srcdir)/src
example_LDADD = -L../src/boolstuff -lboolstuff-$(API)

non_string_nodes_SOURCES = non-string-nodes.cpp
non_string_nodes_CXXFLAGS = -I$(top_srcdir)/src
non_string_nodes_LDADD = -L../src/boolstuff -lboolstuff-$(API)

EXTRA_DIST = \
	test-booldnf.pl

check:
	test "`echo '!(a|b)' | ./example | grep ^Disj`" = \
				"Disjunctive normal form : !a&!b"
	$(PERL) -cw $(srcdir)/test-booldnf.pl
	test "`echo a | $(PERL) $(srcdir)/test-booldnf.pl ../src/commands/booldnf`" = "Response: a"

MAINTAINERCLEANFILES = Makefile.in
