# Supplementary material for: Steady state analysis of Boolean molecular network models via model reduction and computational algebra
Source: BMC Bioinformatics. 2014 Jun 26;15:221. doi: 10.1186/1471-2105-15-221 (PMC4230806; doi:10.1186/1471-2105-15-221)
Supplement: Additional file 3 — Source code. [file 1471-2105-15-221-S3.zip › BNReduction/boolstuff-0.1.13/boolstuff-0.1.pc.in]

# .pc file for the pkg-config script.

prefix=@prefix@
exec_prefix=@exec_prefix@
libdir=@libdir@
includedir=@includedir@/@PACKAGE@-@API@

Name: @PACKAGE_FULL_NAME@
Description: @PACKAGE_SUMMARY_EN@
Version: @VERSION@
Libs: -L${libdir} -l@PACKAGE@-@API@
Cflags: -I${includedir}
