# Supplementary material for: Steady state analysis of Boolean molecular network models via model reduction and computational algebra
Source: BMC Bioinformatics. 2014 Jun 26;15:221. doi: 10.1186/1471-2105-15-221 (PMC4230806; doi:10.1186/1471-2105-15-221)
Supplement: Additional file 3 — Source code. [file 1471-2105-15-221-S3.zip › BNReduction/boolstuff-0.1.13/doc/boolstuff.3]

.\" $Id: boolstuff.3,v 1.16 2010/02/14 19:38:12 sarrazip Exp $
.\" boolstuff - Disjunctive Normal Form boolean expression library
.\" Copyright (C) 2002--2010 Pierre Sarrazin <http://sarrazip.com/>
.\"
.\" This program is free software; you can redistribute it and/or
.\" modify it under the terms of the GNU General Public License
.\" as published by the Free Software Foundation; either version 2
.\" of the License, or (at your option) any later version.
.\"
.\" This program is distributed in the hope that it will be useful,
.\" but WITHOUT ANY WARRANTY; without even the implied warranty of
.\" MERCHANTABILITY or FITNESS FOR A PARTICULAR PURPOSE.  See the
.\" GNU General Public License for more details.
.\"
.\" You should have received a copy of the GNU General Public License
.\" along with this program; if not, write to the Free Software
.\" Foundation, Inc., 59 Temple Place - Suite 330, Boston, MA
.\" 02111-1307, USA.
.\"
.\"
.TH boolstuff "3" "February 14th, 2010" "" ""
.SH NAME
boolstuff \- Disjunctive Normal Form boolean expression C++ library
.SH SYNOPSIS
.B g++ prog.cpp -lboolstuff
.SH DESCRIPTION
.PP
\fBboolstuff\fR
is a C++ library that contains an algorithm to convert a boolean expression
binary tree into the Disjunctive Normal Form.  The NOT operator
is supported.  A C API covers most of the library's functionality.
.PP
The Disjunctive Normal Form is an ORing of ANDed terms.
In other words, if the OR is considered an additive operation and
the AND a multiplicative operation, then the DNF is a sum of products.
.PP
For example, the DNF of the expression
\fBa&(b|c)\fR
is
\fBa&b|a&c\fR
.PP
The DNF eliminates parentheses and provides a normalized 
form of the original expression.
This normalized form is easier to execute.
.PP
The DNF produced by BoolStuff
is devoid of any "useless" terms, which are always false
(e.g., \fBx&y&!x\fR),
but the terms that form the DNF are not necessarily simplified
(e.g., \fBx&y&x\fR).
When executing an expression in DNF, it is recommended to obtain the
list of terms and then to obtain the set of variables used in each term.
In the case of the term \fBx&y&x\fR, the set will only contain 
\fBx\fR once.
.SH EXAMPLES
The library's source archive comes with an example program
(in the 'examples' subdirectory) and with two testing programs (in the
src/boolstuff subdirectory).
.SH LICENSE
This program is free software; you may redistribute it under the terms of
the GNU General Public License.  This program has absolutely no warranty.
.SH AUTHOR
Pierre Sarrazin
.PP
See the BoolStuff Home Page:
.br
http://sarrazip.com/dev/boolstuff.html
.PP
Comments are welcome.
.SH BUGS
Version 0.1.x is an unstable development version.
The programming interface of the library
and the command-line options of the accompanying commands
are not necessarily fixed.
The documentation has not been reviewed for completeness.
.SH HISTORY
George Boole (1815-1864) is an English mathematician who helped establish
modern symbolic logic and whose algebra of logic, now called Boolean
algebra, is basic to the design of digital computer circuits.
