# Supplementary material for: Steady state analysis of Boolean molecular network models via model reduction and computational algebra
Source: BMC Bioinformatics. 2014 Jun 26;15:221. doi: 10.1186/1471-2105-15-221 (PMC4230806; doi:10.1186/1471-2105-15-221)
Supplement: Additional file 3 — Source code. [file 1471-2105-15-221-S3.zip › BNReduction/boolstuff-0.1.13/boolstuff-0.1.spec.in]

# RPM .spec file
#
# Release number can be specified with rpm --define 'rel SOMETHING' ...
# If no such --define is used, the release number is 1.
#
# Source archive's extension can be specified with rpm --define 'srcext .foo'
# where .foo is the source archive's actual extension.
# To compile an RPM from a .bz2 source archive, give the command
#   rpmbuild -ta --define 'srcext .bz2' @PACKAGE@-@VERSION@.tar.bz2
#
%if %{?rel:0}%{!?rel:1}
%define rel 1
%endif
%if %{?srcext:0}%{!?srcext:1}
%define srcext .gz
%endif

Summary: @PACKAGE_SUMMARY_EN@
Name: @PACKAGE@
Version: @VERSION@
Release: %{rel}
License: GPL
Group: Development/Libraries
Source: %{name}-%{version}.tar%{srcext}
URL: http://sarrazip.com/dev/@PACKAGE@.html
Prefix: /usr
BuildRoot: %{_tmppath}/%{name}-%{version}-%{release}-root

%description
This library contains an algorithm that converts a boolean expression
binary tree into the Disjunctive Normal Form.  The NOT operator
is supported.
A command that calls this library is also provided.

%description -l fr
Cette librairie contient un algorithme qui convertit une expression
booléenne sous forme d'arbre binaire en sa forme normale disjonctive.
L'opérateur de négation est supporté.
Une commande appelant cette librairie est aussi fournie.


%package devel
Summary: C++ header files for the @PACKAGE@ library
Group: Development/Libraries
Requires: %{name} = %{version}-%{release}

%description devel
C++ header files for the Disjunctive Normal Form boolean expression library.


%prep
%setup -q

%build
# Option --disable-dependency-tracking seems necessary for g++ 2.95.3.
%configure --disable-dependency-tracking --disable-maintainer-mode
make %{?_smp_mflags}

%install
rm -fR $RPM_BUILD_ROOT
make install DESTDIR=$RPM_BUILD_ROOT INSTALL="%{__install} -p"

%clean
rm -fR $RPM_BUILD_ROOT

%post -p /sbin/ldconfig

%postun -p /sbin/ldconfig

%files
%defattr(-, root, root)
%{_libdir}/lib*.so.*
%{_mandir}/man*/*.*
%{_bindir}/*
%doc %{_defaultdocdir}/*

%files devel
%defattr(-, root, root)
%{_includedir}/*
%{_libdir}/lib*.so
%{_prefix}/lib/lib*.la
%{_libdir}/pkgconfig/*
