# Supplementary material for: Steady state analysis of Boolean molecular network models via model reduction and computational algebra
Source: BMC Bioinformatics. 2014 Jun 26;15:221. doi: 10.1186/1471-2105-15-221 (PMC4230806; doi:10.1186/1471-2105-15-221)
Supplement: Additional file 3 — Source code. [file 1471-2105-15-221-S3.zip › BNReduction/Makefile]

install :
	cd boolstuff-0.1.13  &&  ./configure
	cd boolstuff-0.1.13  &&  make 
	cd BuildAndNot && make
	cd NetReductionBoost  && make
	cd ToPolynomial && make
	cd MapFixedPoints && make

clean:
	-(cd boolstuff-0.1.13  &&  ./configure )
	-(cd boolstuff-0.1.13  &&  make distclean)
	-(cd BuildAndNot && make clean)
	-(cd NetReductionBoost  && make clean)
	-(cd ToPolynomial && make clean)
	-(cd MapFixedPoints && make clean)
