# Supplementary material for: Steady state analysis of Boolean molecular network models via model reduction and computational algebra
Source: BMC Bioinformatics. 2014 Jun 26;15:221. doi: 10.1186/1471-2105-15-221 (PMC4230806; doi:10.1186/1471-2105-15-221)
Supplement: Additional file 3 — Source code. [file 1471-2105-15-221-S3.zip › BNReduction/NetReductionBoost/example4.txt]

6
14
1 1 1
1 3 -1
1 6 1
1 2 1
2 2 1
2 1 1
2 3 -1
2 4 1
3 4 1
3 5 1
3 6 1
4 4 1
5 5 1
6 6 1
