# Supplementary material for: Steady state analysis of Boolean molecular network models via model reduction and computational algebra
Source: BMC Bioinformatics. 2014 Jun 26;15:221. doi: 10.1186/1471-2105-15-221 (PMC4230806; doi:10.1186/1471-2105-15-221)
Supplement: Additional file 3 — Source code. [file 1471-2105-15-221-S3.zip › BNReduction/NetReductionBoost/constant5.txt]

10
22
4 1 1
9 1 -1
1 2 1
2 2 1
3 2 -1
8 3 1
5 4 -1
1 5 -1
6 5 1
7 5 1
8 5 1
9 5 -1
2 6 1
9 6 1
5 7 -1
6 7 1
7 7 1
3 8 1
2 9 1
5 10 -1
7 10 1
9 10 -1
