# Supplementary material for: Steady state analysis of Boolean molecular network models via model reduction and computational algebra
Source: BMC Bioinformatics. 2014 Jun 26;15:221. doi: 10.1186/1471-2105-15-221 (PMC4230806; doi:10.1186/1471-2105-15-221)
Supplement: Additional file 3 — Source code. [file 1471-2105-15-221-S3.zip › BNReduction/NetReductionBoost/example5.txt]

20
28
17 1 -1
20 2 -1
2 3 -1
10 3 1
20 3 1
20 4 1
18 5 -1
18 6 1
17 7 -1
4 7 -1
5 8 -1
1 9 1
4 9 -1
4 10 -1
15 11 1
4 11 1
15 12 -1
3 12 -1
4 13 1
5 14 -1
7 15 1
18 15 1
12 15 1
10 16 1
11 17 1
13 18 -1
11 19 -1
12 20 1
