# Supplementary material for: Steady state analysis of Boolean molecular network models via model reduction and computational algebra
Source: BMC Bioinformatics. 2014 Jun 26;15:221. doi: 10.1186/1471-2105-15-221 (PMC4230806; doi:10.1186/1471-2105-15-221)
Supplement: Additional file 3 — Source code. [file 1471-2105-15-221-S3.zip › BNReduction/NetReductionBoost/constant3.txt]

6
16
3 1 -1
1 2 1
3 2 1
5 2 -1
6 2 1
1 3 1
2 3 -1
3 3 1
4 3 1
5 3 1
6 3 -1
3 4 1
1 5 -1
2 5 1
3 5 1
3 6 1
