# Supplementary material for: Steady state analysis of Boolean molecular network models via model reduction and computational algebra
Source: BMC Bioinformatics. 2014 Jun 26;15:221. doi: 10.1186/1471-2105-15-221 (PMC4230806; doi:10.1186/1471-2105-15-221)
Supplement: Additional file 3 — Source code. [file 1471-2105-15-221-S3.zip › BNReduction/NetReductionBoost/CorrectAnswers/zeronodes1.out]

1
1
5  5  1

INITIAL_NUMBER_OF_NODES
5

ZERO_NODES
2
1
3

ONE_NODES
4

ACYCLIC_GRAPH
