# Supplementary material for: Steady state analysis of Boolean molecular network models via model reduction and computational algebra
Source: BMC Bioinformatics. 2014 Jun 26;15:221. doi: 10.1186/1471-2105-15-221 (PMC4230806; doi:10.1186/1471-2105-15-221)
Supplement: Additional file 3 — Source code. [file 1471-2105-15-221-S3.zip › BNReduction/NetReductionBoost/r.txt]

14
24
22  1  -1
26  1  -1
24  4  -1
1  12  1
18  12  1
12  13  1
17  13  1
17  15  1
22  17  -1
18  17  1
15  18  -1
9  20  -1
1  20  -1
1  22  -1
25  22  -1
20  24  -1
22  24  -1
22  25  -1
18  25  1
1  26  -1
4  15  1
11  24  1
1  4  -1
13  26  -1
