# Supplementary material for: Steady state analysis of Boolean molecular network models via model reduction and computational algebra
Source: BMC Bioinformatics. 2014 Jun 26;15:221. doi: 10.1186/1471-2105-15-221 (PMC4230806; doi:10.1186/1471-2105-15-221)
Supplement: Additional file 3 — Source code. [file 1471-2105-15-221-S3.zip › BNReduction/NetReductionBoost/th.txt]

26
38
22 1  -1
26 1  -1
2  3  -1
19 4  -1
24 4  -1
4  5   1
1  6   1
6  7   1
8  9  -1
21 9  -1
10 11 -1
21 11 -1
1  12  1
18 12  1
12 13  1
17 13  1
11 14  1
5  15  1
17 15  1
23 16 -1
22 17 -1
18 17  1
3  18 -1
15 18 -1
7  19  1
9  20  1
1  20 -1
13 21  1
1  22 -1
25 22 -1
14 24 -1
16 24 -1
20 24 -1
22 24 -1
22 25 -1
18 25  1
1  26 -1
21 26 -1
