# Supplementary material for: Steady state analysis of Boolean molecular network models via model reduction and computational algebra
Source: BMC Bioinformatics. 2014 Jun 26;15:221. doi: 10.1186/1471-2105-15-221 (PMC4230806; doi:10.1186/1471-2105-15-221)
Supplement: Additional file 3 — Source code. [file 1471-2105-15-221-S3.zip › BNReduction/NetReductionBoost/temp2]

28
40
24 1 -1
22 1 -1
2 3 -1
26 4 -1
19 4 -1
4 5 1
1 6 1
6 7 1
8 9 -1
21 9 -1
10 11 -1
21 11 -1
1 12 1
18 12 1
12 13 1
17 13 1
11 14 1
5 15 1
17 15 1
23 16 -1
18 17 1
22 17 -1
3 18 -1
15 18 -1
7 19 1
9 20 1
1 20 -1
13 21 1
27 22 -1
1 22 -1
1 24 -1
21 24 -1
16 25 -1
28 25 1
14 26 -1
25 26 1
18 27 1
22 27 -1
20 28 -1
22 28 -1

INITIAL_NUMBER_OF_NODES_OF_BN
23

INVERTED_NODES_BN
2
8
10
17
18
23
25
28
