# Supplementary material for: Steady state analysis of Boolean molecular network models via model reduction and computational algebra
Source: BMC Bioinformatics. 2014 Jun 26;15:221. doi: 10.1186/1471-2105-15-221 (PMC4230806; doi:10.1186/1471-2105-15-221)
Supplement: Additional file 3 — Source code. [file 1471-2105-15-221-S3.zip › BNReduction/NetReductionBoost/zeronodes1.txt]

5
7
2 1 1
1 1 1
3 1 -1
3 3 1
4 3 -1
2 5 -1
5 5 1

ZERO_NODES
2
4
