# Supplementary material for: Steady state analysis of Boolean molecular network models via model reduction and computational algebra
Source: BMC Bioinformatics. 2014 Jun 26;15:221. doi: 10.1186/1471-2105-15-221 (PMC4230806; doi:10.1186/1471-2105-15-221)
Supplement: Additional file 3 — Source code. [file 1471-2105-15-221-S3.zip › BNReduction/CorrectFPoints/smallBN.dat.fp]

00101
01101
10101
11001
