# Supplementary material for: Steady state analysis of Boolean molecular network models via model reduction and computational algebra
Source: BMC Bioinformatics. 2014 Jun 26;15:221. doi: 10.1186/1471-2105-15-221 (PMC4230806; doi:10.1186/1471-2105-15-221)
Supplement: Additional file 3 — Source code. [file 1471-2105-15-221-S3.zip › BNReduction/Examples/th_one_fixedpoint.dat.red]

0
0

INITIAL_NUMBER_OF_NODES
24

ZERO_NODES
9
11
12
17
24

ONE_NODES
1
2
8
10
22
23

ACYCLIC_GRAPH
2 3 -1
4 5 1
1 6 -1
1 7 -1
11 14 1
23 16 -1
1 19 -1
13 21 1
24 4 -1
12 13 1
17 13 1
15 18 -1
9 20 1
17 15 1
24 15 -1

INITIAL_NUMBER_OF_NODES_OF_BN
23

INVERTED_NODES_BN
1
2
8
10
17
18
23


FIXED_POINTS_REDUCED
1 
