# Supplementary material for: Steady state analysis of Boolean molecular network models via model reduction and computational algebra
Source: BMC Bioinformatics. 2014 Jun 26;15:221. doi: 10.1186/1471-2105-15-221 (PMC4230806; doi:10.1186/1471-2105-15-221)
Supplement: Additional file 3 — Source code. [file 1471-2105-15-221-S3.zip › BNReduction/Examples/th_nofixedpoints.dat.red]

6
13
22  1  -1
26  22  -1
1  22  -1
23  23  -1
22  25  -1
22  26  -1
23  25  -1
25  15  -1
1  15  -1
22  15  -1
15  26  -1
15  15  -1
1  1  1

INITIAL_NUMBER_OF_NODES
26

ZERO_NODES
9
11
20

ONE_NODES
2
8
10

ACYCLIC_GRAPH
2 3 -1
4 5 1
1 6 1
1 7 1
11 14 1
23 16 1
1 19 1
13 21 1
25 4 -1
1 4 -1
1 12 1
18 12 1
18 17 1
22 17 -1
15 18 -1
1 13 1
22 13 -1
15 13 -1
1 24 -1

INITIAL_NUMBER_OF_NODES_OF_BN
23

INVERTED_NODES_BN
2
8
10
17
18


FIXED_POINTS_REDUCED
0
