# Supplementary material for: Steady state analysis of Boolean molecular network models via model reduction and computational algebra
Source: BMC Bioinformatics. 2014 Jun 26;15:221. doi: 10.1186/1471-2105-15-221 (PMC4230806; doi:10.1186/1471-2105-15-221)
Supplement: Additional file 3 — Source code. [file 1471-2105-15-221-S3.zip › BNReduction/Examples/smallBN.dat.red]

2
2
1  1  1
2  2  1

INITIAL_NUMBER_OF_NODES
5

ZERO_NODES

ONE_NODES
4
5

ACYCLIC_GRAPH
1 3 1
2 3 1

INITIAL_NUMBER_OF_NODES_OF_BN
5

INVERTED_NODES_BN
3
4


FIXED_POINTS_REDUCED
4
0 0 
0 1 
1 0 
1 1 
