# Supplementary material for: Steady state analysis of Boolean molecular network models via model reduction and computational algebra
Source: BMC Bioinformatics. 2014 Jun 26;15:221. doi: 10.1186/1471-2105-15-221 (PMC4230806; doi:10.1186/1471-2105-15-221)
Supplement: Additional file 3 — Source code. [file 1471-2105-15-221-S3.zip › BNReduction/BuildAndNot/Makefile]

all : BuildAndNot

BuildAndNot : BuildAndNot.o
	../boolstuff-0.1.13/libtool  --tag=CXX --mode=link g++ -I../boolstuff-0.1.13/src -g -O2 -Wall -o BuildAndNot BuildAndNot.o ../boolstuff-0.1.13/src/boolstuff/libboolstuff-0.1.la

BuildAndNot.o : BuildAndNot.cpp
	g++ -I. -I../boolstuff-0.1.13/src -g -O2 -Wall -c -o BuildAndNot.o BuildAndNot.cpp

clean:
	rm -rf *.o BuildAndNot
	
