# Supplementary material for: Steady state analysis of Boolean molecular network models via model reduction and computational algebra
Source: BMC Bioinformatics. 2014 Jun 26;15:221. doi: 10.1186/1471-2105-15-221 (PMC4230806; doi:10.1186/1471-2105-15-221)
Supplement: Additional file 3 — Source code. [file 1471-2105-15-221-S3.zip › BNReduction/BuildAndNot/README]

DESCRIPTION
----------

BuildAndNot is a small program to transform a 
general boolean network to and AND-NOT network.

INPUTS
------
A file with the boolean functions, see "network.dat"
as an example. we use "|", "&", and "!" for 
OR, AND, NOT respectively.

A variable identifier should
always follow after "!". So that functions
like !(x1|x2) are not allowed.

All the variables should start with "x" and 
then an identifier number is needed, for example
"x2" is the variable of the second node. The code uses
this notation otherwise the output will not make any sense.

If the network has "n" nodes only identifiers from 1 to n
are expected. This is because the algorithm creates new
variables and uses identifiers starting at n+1.


OUTPUT
------
The functions of the AND-NOT network will be
displayed in the screen.

si is a variable that is the the opposite of xi
si = !xi


AUTHOR
------
Boris Aguilar boaguilar@gmail.com


INSTALLATION
-------------
Enter the subdirectory boolstuff-0.1.13/
and then install 'boolstuff' library, that is:

1) type 
  make distclean
and then:
 ./configure

2) type
  make

Then go to the BuildAndNot directory and type
./make


USAGE
-----

./BuildAndNot network.dat 
