# Supplementary material for: Steady state analysis of Boolean molecular network models via model reduction and computational algebra
Source: BMC Bioinformatics. 2014 Jun 26;15:221. doi: 10.1186/1471-2105-15-221 (PMC4230806; doi:10.1186/1471-2105-15-221)
Supplement: Additional file 3 — Source code. [file 1471-2105-15-221-S3.zip › BNReduction/BuildAndNot/BuildAndNot.log]

(~x5 & s6)
(s2 & (x4 & s1))
(~x7 & ~x8)
(~s2 & ~s3)
(~s1 & s2)
(s1 & (~s3 & (~x4 & s2)))
(~s3 & x4)
(~s1 & s2)
