# Supplementary material for: Steady state analysis of Boolean molecular network models via model reduction and computational algebra
Source: BMC Bioinformatics. 2014 Jun 26;15:221. doi: 10.1186/1471-2105-15-221 (PMC4230806; doi:10.1186/1471-2105-15-221)
Supplement: Additional file 3 — Source code. [file 1471-2105-15-221-S3.zip › BNReduction/BuildAndNot/network2.dat]

(x1& !x2) | (x1 | (!x3 | x4 |  x2   )) 
( x2|!x4 | x1)
(x3 & x4) | (x1 & !x2)
x2 & x3
