# Supplementary material for: Steady state analysis of Boolean molecular network models via model reduction and computational algebra
Source: BMC Bioinformatics. 2014 Jun 26;15:221. doi: 10.1186/1471-2105-15-221 (PMC4230806; doi:10.1186/1471-2105-15-221)
Supplement: Additional file 3 — Source code. [file 1471-2105-15-221-S3.zip › BNReduction/MapFixedPoints/th.dat.red]

2
4
22  1  -1
1  22  -1
1  1  1
22  22  1

INITIAL_NUMBER_OF_NODES
28

ZERO_NODES
9
11
20
15

ONE_NODES
2
8
10
23

ACYCLIC_GRAPH
2 3 -1
4 5 1
1 6 1
1 7 1
11 14 1
23 16 -1
1 19 1
13 21 1
26 4 -1
1 4 -1
1 12 1
18 12 1
18 17 1
22 17 -1
15 18 -1
28 25 1
20 28 -1
22 28 -1
1 13 1
22 13 -1
15 13 -1
1 24 -1
22 26 -1
22 27 -1

INITIAL_NUMBER_OF_NODES_OF_BN
23

INVERTED_NODES_BN
2
8
10
17
18
23
25
28


FIXED_POINTS_REDUCED
3
0 0 
0 1 
1 0 
