# Supplementary material for: Steady state analysis of Boolean molecular network models via model reduction and computational algebra
Source: BMC Bioinformatics. 2014 Jun 26;15:221. doi: 10.1186/1471-2105-15-221 (PMC4230806; doi:10.1186/1471-2105-15-221)
Supplement: Additional file 3 — Source code. [file 1471-2105-15-221-S3.zip › BNReduction/MapFixedPoints/README]

==================================================================

Contact:  baguilar@cs.vt.edu
          aveliz-cuba2@unl.edu


============
Installation 
============

  g++ -O3 FixedPoints.cpp -o FixedPoints

=================
Details of usage
=================


./NetReduction -i adjmatrix.txt -o reduced.txt
