# Supplementary material for: Steady state analysis of Boolean molecular network models via model reduction and computational algebra
Source: BMC Bioinformatics. 2014 Jun 26;15:221. doi: 10.1186/1471-2105-15-221 (PMC4230806; doi:10.1186/1471-2105-15-221)
Supplement: Additional file 3 — Source code. [file 1471-2105-15-221-S3.zip › BNReduction/MapFixedPoints/fixedpoints.log]

Doing the folling map : 
1 --> 1
22 --> 2
FP of reduced graph : 00
FP of reduced graph : 01
FP of reduced graph : 10
